# Supplementary material for: Causal relationship between physical activity, leisure sedentary behaviors and COVID-19 risk: a Mendelian randomization study
Source: J Transl Med. 2022 May 13;20:216. doi: 10.1186/s12967-022-03407-6 (PMC9100292; doi:10.1186/s12967-022-03407-6)
Supplement: Supplementary file 1 — Additional file 1: Supplementary tables. Table S1. Instrument variables of MVPA. Table S2. Instrument variables of accelerations assessed physical activity. Table S3. Instrument variables of fraction accelerations > 425 milli-gravities. Table S4. Instrument variables of television watching. Table S5. Instrument variables of computer used. Table S6. Instrument variables of driving. Table S7.MR estimates of the causal association between physical activity and leisure sedentary behaviors and the risk of COVID-19. [file 12967_2022_3407_MOESM1_ESM.xlsx]

## Sheet: S1
Additional file 1: Table S1. Instrument variables of MVPA
SNP	effect_allele	other_allele	eaf	beta	se	P_value
rs2942127	G	A	0.175	0.016	0.003	3.3e-08
rs1974771	G	A	0.9	-0.021	0.004	6.6e-09
rs2114286	A	G	0.466	-0.012	0.002	3.3e-08
rs877483	T	C	0.433	0.012	0.002	4e-08
rs2035562	A	G	0.328	-0.014	0.002	3.9e-09
rs1972763	C	T	0.342	0.013	0.002	3.3e-08
rs77742115	T	C	0.862	-0.018	0.003	9.6e-09
rs1186721	G	A	0.684	-0.013	0.002	4.4e-08
rs921915	T	C	0.412	-0.014	0.002	5.7e-10
rs1043595	G	A	0.717	0.014	0.002	4.3e-09
rs7804463	T	C	0.53	0.015	0.002	1.2e-11
rs2988004	T	G	0.558	-0.013	0.002	4.1e-09
rs7326482	G	T	0.385	-0.013	0.002	1.6e-08
rs10145335	G	A	0.749	-0.014	0.003	2.7e-08
rs12912808	C	T	0.851	0.018	0.003	1.7e-08
rs1921981	G	A	0.674	0.013	0.002	3.8e-08

## Sheet: S2
Additional file 1: Table S2. Instrument variables of accelerations assessed physical activity
SNP	effect_allele	other_allele	eaf	beta	se	P_value
rs34517439	C	A	0.879	0.308	0.056	4.4e-08
rs6775319	A	T	0.271	0.225	0.041	3.5e-08
rs9293503	T	C	0.888	0.329	0.059	2.1e-08
rs12522261	G	A	0.657	0.211	0.038	3.9e-08
rs11012732	A	G	0.668	0.225	0.039	5.4e-09
rs148193266	A	C	0.957	-0.51	0.092	3.1e-08
rs59499656	A	T	0.656	-0.228	0.038	2.4e-09

## Sheet: S3
Additional file 1: Table S3. Instrument variables of fraction accelerations > 425 milli-gravities
SNP	effect_allele	other_allele	eaf	beta	se	P_value
rs1856329	A	C	0.801	0.027	0.005	9e-08
rs6433478	T	C	0.457	-0.024	0.004	1.2e-08
rs62443625	T	C	0.767	-0.026	0.005	1.4e-07
rs72633364	G	A	0.711	-0.023	0.005	4.1e-07
rs4754194	C	T	0.773	-0.025	0.005	2.4e-07
rs743580	A	G	0.51	0.025	0.004	1.3e-09
rs1668835	T	A	0.688	-0.023	0.004	3.1e-07

## Sheet: S4
Additional file 1: Table S4. Instrument variables of television watching
SNP	effect_allele	other_allele	beta	eaf	se	p
rs10041724	T	C	0.0180931	0.807695	0.00273852	1.96e-11
rs10054327	G	A	0.0172449	0.576024	0.00219021	1.72e-15
rs10145592	C	G	-0.014845	0.409418	0.00220802	8.89e-12
rs10189857	A	G	-0.020463	0.56785	0.00217999	3.09e-21
rs1031423	T	C	-0.0185194	0.215208	0.00262613	8.82e-13
rs10737620	T	A	0.0144141	0.273668	0.00241921	1.28e-09
rs10771746	C	T	-0.0142821	0.716605	0.00239463	1.23e-09
rs10772643	C	T	0.0247995	0.107916	0.00349653	6.58e-13
rs10876864	G	A	-0.0133403	0.427197	0.0021844	5.07e-10
rs10932837	C	T	-0.0131055	0.494411	0.00216152	6.68e-10
rs11130793	C	T	0.0129223	0.601737	0.00221055	2.52e-09
rs111901094	G	T	-0.0170799	0.817212	0.00284699	9.91e-10
rs11245482	T	C	-0.0132329	0.61325	0.00222132	1.28e-09
rs114600294	G	C	-0.0162426	0.788982	0.00264223	3.94e-10
rs11689199	A	G	0.0184644	0.597665	0.00220443	2.74e-17
rs11714337	G	A	0.0144017	0.569041	0.00218888	2.36e-11
rs11810109	A	T	0.0162518	0.701438	0.00235696	2.69e-12
rs12105701	C	T	-0.0128825	0.395851	0.00220843	2.72e-09
rs1243182	C	T	-0.0185916	0.689639	0.00234162	1.01e-15
rs12491503	G	A	-0.0142607	0.670306	0.00229906	2.77e-10
rs12554512	T	C	0.0207024	0.584071	0.00219328	1.88e-21
rs13107325	C	T	-0.0291705	0.925644	0.00412256	7.43e-13
rs1451533	G	A	-0.0157043	0.724835	0.00243314	5.43e-11
rs17207890	G	A	0.015694	0.657407	0.00228666	3.36e-12
rs17379561	A	T	-0.0254838	0.855876	0.00307206	5.41e-17
rs17727474	C	T	0.017551	0.832295	0.00296085	1.54e-09
rs17789218	T	C	0.0185965	0.75605	0.00251401	6.96e-14
rs2034768	A	G	0.0147356	0.48743	0.00215816	4.31e-12
rs2045147	A	G	0.0126686	0.449407	0.00217659	2.94e-09
rs2073869	C	T	0.0186112	0.833626	0.0029076	7.72e-11
rs2173650	G	T	0.017845	0.852206	0.00304387	2.28e-09
rs2184364	A	G	0.0156396	0.782382	0.00263677	1.5e-09
rs2447098	C	A	-0.014947	0.475175	0.00217845	3.41e-12
rs2460	G	A	-0.0152938	0.736281	0.00245865	2.48e-10
rs2584597	T	C	0.0150996	0.662057	0.00239572	1.46e-10
rs2616830	G	A	0.0164651	0.461988	0.00216551	1.44e-14
rs262890	A	G	-0.0185683	0.698905	0.00235563	1.6e-15
rs303753	G	A	-0.0144597	0.652948	0.00229051	1.37e-10
rs34811474	G	A	0.0152829	0.767813	0.00255709	1.14e-09
rs34864022	A	G	-0.0263815	0.933558	0.00435706	7.03e-10
rs374722	G	A	0.0244932	0.150476	0.0030238	2.74e-16
rs3796386	G	A	-0.0261712	0.571888	0.0021795	1.61e-33
rs42210	G	C	-0.0138517	0.289169	0.00239536	3.68e-09
rs4382592	T	G	0.0136721	0.301425	0.00235776	3.34e-09
rs4577309	A	G	0.0160037	0.468698	0.00216796	7.8e-14
rs4845364	A	G	-0.0153008	0.495003	0.00215604	6.39e-13
rs4973576	C	A	-0.0145232	0.298072	0.00237947	5.19e-10
rs56103247	C	T	0.0297647	0.943942	0.00475247	1.89e-10
rs56858768	G	A	-0.0148792	0.700762	0.00236956	1.7e-10
rs57585211	T	G	-0.0167329	0.826832	0.00285006	2.16e-09
rs6131281	C	T	0.0160808	0.596509	0.00220553	1.54e-13
rs6141814	C	A	-0.0135023	0.613455	0.00222588	6.55e-10
rs62379379	G	T	-0.0260246	0.928551	0.0042322	3.89e-10
rs62641636	A	G	0.0144237	0.691839	0.00233911	3.49e-10
rs6472942	T	C	-0.0131633	0.568486	0.00218761	8.87e-10
rs6673341	T	G	-0.014513	0.465333	0.0021693	1.11e-11
rs6721975	T	C	-0.0166905	0.231524	0.00261401	8.57e-11
rs6797840	A	C	-0.0161032	0.455899	0.00218412	8.35e-14
rs6825241	C	A	-0.0169583	0.536204	0.00216609	2.46e-15
rs6850494	A	C	-0.0143297	0.615571	0.00222236	5.67e-11
rs6905544	A	G	-0.0189935	0.398622	0.00221031	4.23e-18
rs7184800	G	A	0.0168167	0.696784	0.00234935	4.09e-13
rs7189927	T	C	0.0149741	0.355786	0.00225865	1.68e-11
rs7248205	C	T	0.0139253	0.397614	0.00221689	1.68e-10
rs72781699	G	A	-0.0186804	0.797367	0.00267802	1.52e-12
rs72828890	C	T	0.0192918	0.869256	0.00329837	2.47e-09
rs72834698	G	A	0.0226559	0.858074	0.0031007	1.37e-13
rs749671	G	A	0.015654	0.62863	0.00223821	1.34e-12
rs7564130	T	C	-0.0149864	0.640601	0.00225071	1.38e-11
rs7693082	G	C	0.0150716	0.299686	0.00235845	8.27e-11
rs7693703	G	A	0.0228437	0.910033	0.0038412	1.37e-09
rs7834121	G	T	-0.0139595	0.504369	0.00216371	5.53e-11
rs7991062	C	G	-0.0177381	0.658663	0.00228727	4.41e-15
rs801733	A	C	0.0168585	0.641215	0.00225323	3.66e-14
rs8756	C	A	-0.0134501	0.484619	0.00216618	2.66e-10
rs9471333	C	T	0.0131038	0.450187	0.00216935	7.69e-10
rs9563168	G	A	0.0175868	0.791482	0.00266741	2.15e-11
rs9569734	A	G	0.0188846	0.843521	0.00300692	1.69e-10
rs9718104	T	G	-0.0407684	0.94155	0.00461017	4.65e-19
rs9834970	T	C	0.0127684	0.501031	0.00215775	1.63e-09
rs984409	G	A	-0.0148683	0.363032	0.00225294	2.06e-11
rs9867121	C	A	0.0194994	0.817728	0.00280905	1.94e-12
rs9902312	T	C	0.0153237	0.683148	0.00232706	2.27e-11
rs9964724	C	T	0.0176465	0.317881	0.00232664	1.67e-14

## Sheet: S5
Additional file 1: Table S5. Instrument variables of computer used
SNP	effect_allele	other_allele	eaf	beta	se	p
rs2748985	T	C	0.454667	-0.0153444	0.00221274	4.1e-12
rs6744254	C	T	0.47126	-0.0159012	0.00220373	5.4e-13
rs10208088	C	T	0.418634	0.0131026	0.00223225	4.4e-09
rs11708955	T	C	0.694765	-0.0157497	0.00238749	4.2e-11
rs6774533	C	T	0.294245	-0.0149436	0.00245831	1.2e-09
rs2068625	T	C	0.302374	-0.0158375	0.00239755	4e-11
rs11749912	A	G	0.422554	0.0139203	0.00223731	4.9e-10
rs9372625	G	A	0.61853	-0.0183911	0.00227197	5.7e-16
rs55772938	A	G	0.704749	-0.0151223	0.00241703	3.9e-10
rs2345941	A	G	0.550313	0.014647	0.00221726	4e-11
rs13262595	A	G	0.440345	-0.0157346	0.00221517	1.2e-12
rs4977839	G	A	0.584465	-0.0199181	0.00223302	4.7e-19
rs113851275	G	A	0.891576	-0.0209442	0.00353742	3.2e-09
rs73578186	C	T	0.675347	0.0149904	0.00236483	2.3e-10
rs2734849	A	G	0.491453	-0.0135145	0.00220049	8.2e-10
rs1448355	C	T	0.381282	-0.0146118	0.00227388	1.3e-10
rs35933007	G	A	0.771615	-0.0151917	0.00264445	9.2e-09
rs206965	T	C	0.206729	0.0156007	0.00271472	9.1e-09
rs166835	C	T	0.443342	0.0131356	0.00222179	3.4e-09
rs4073003	A	G	0.873541	0.0201634	0.00331978	1.2e-09
rs631130	A	G	0.435739	0.013109	0.00222709	4e-09

## Sheet: S6
Additional file 1: Table S6. Instrument variables of driving
SNP	effect_allele	other_allele	eaf	beta	se	p
rs1198575	T	C	0.193184	0.0189685	0.00282745	2e-11
rs10186876	A	G	0.360301	0.0144048	0.00233801	7.2e-10
rs4765541	T	C	0.664081	0.0137597	0.00235511	5.1e-09
rs6012558	G	A	0.578449	0.0144779	0.00226377	1.6e-10

## Sheet: S7
Additional file 1: Table S7.MR estimates of the causal association between physical activity and leisure sedentary behaviors and the risk of COVID-19.
Exposure	Methods	Susceptibility		Hospitalization		Severity
		OR (95% CI)	P	OR (95% CI)	P	OR (95% CI)	P
MVPA	MRE-IVW	0.99 (0.84-1.16)	0.86	1.18 (0.75-1.85)	0.47	1.06 (0.50-2.26)	0.87
	WM	0.91 (0.73-1.13)	0.4	1.37 (0.75-2.49)	0.31	1.43 (0.51-4.05)	0.5
	MR-Egger	0.52 (0.17-1.64)	0.28	2.13 (0.08-55.95)	0.66	0.16 (0.001-27.38)	0.5
	MR-PRESSO	0.99 (0.86-1.14)	0.28	1.18 (0.75-1.85)	0.52	1.06 (0.51-2.21)	0.51
Accelerometer assessed PA	MRE-IVW	0.99 (0.97-1.01)	0.19	0.93 (0.88-0.97)	0.002	0.92 (0.84-1.01)	0.07
	WM	1.00 (0.98-1.02)	0.76	0.94 (0.89-1.00)	0.06	0.90 (0.81-1.00)	0.04
	MR-Egger	0.98 (0.92-1.05)	0.65	0.95 (0.78-1.16)	0.66	0.85 (0.54-1.34)	0.5
	MR-PRESSO	0.99 (0.98-1.00)	0.9	0.93 (0.89-0.96)	0.23	0.92 (0.84-1.01)	0.25
Accelerometer fraction of accelerations>425 milli-gravities	MRE-IVW	1.03 (0.90-1.19)	0.64	1.05 (0.72-1.51)	0.81	0.98 (0.39-2.49)	0.97
	WM	1.04 (0.87-1.24)	0.69	0.94 (0.59-1.48)	0.78	0.90 (0.34-2.34)	0.82
	MR-Egger	0.69 (0.05-9.33)	0.79	0.31 (0.0003-296.32)	0.75	17.67 (0-2.53×109)	0.78
	MR-PRESSO	1.03 (0.95-1.13)	0.67	1.05 (0.77-1.43)	0.8	0.98 (0.39-2.49)	0.33
Television watching	MRE-IVW	1.08 (1.00-1.16)	0.045	1.55 (1.29-1.88)	4.68×10-6	1.85 (1.33-2.56)	0.0002
	WM	1.07 (0.97-1.19)	0.19	1.58 (1.24-2.02)	0.0002	1.65 (1.04-2.62)	0.03
	MR-Egger	1.03 (0.71-1.48)	0.86	1.74 (0.69-4.36)	0.24	2.89 (0.60-13.84)	0.19
	MR-PRESSO	1.07 (1.00-1.15)	0.004	1.54 (1.29-1.84)	7.81×10-6	1.90 (1.39-2.58)	0.0001
Computer use	MRE-IVW	0.95 (0.84-1.08)	0.44	0.88 (0.63-1.24)	0.47	0.83 (0.43-1.58)	0.57
	WM	0.98 (0.82-1.17)	0.8	0.77 (0.49-1.20)	0.25	0.63 (0.26-1.53)	0.31
	MR-Egger	0.64 (0.23-1.80)	0.41	0.11 (0.01-1.37)	0.1	0.007 (6.8×10-5-0.72)	0.05
	MR-PRESSO	0.95 (0.84-1.08)	0.45	0.88 (0.63-1.24)	0.48	0.83 (0.43-1.58)	0.57
Driving	MRE-IVW	1.19 (0.89-1.59)	0.25	1.63 (0.74-3.59)	0.23	3.42 (0.82-14.28)	0.09
	WM	1.14 (0.81-1.61)	0.45	1.54 (0.61-3.89)	0.36	3.03 (0.59-15.53)	0.18
	MR-Egger	1.77 (0.15-20.45)	0.69	47.32 (0.06-40554)	0.38	1326.35 (0.006-2.9×108)	0.37
	MR-PRESSO	1.03 (0.95-1.13)	0.67	1.05 (0.77-1.43)	0.8	0.98 (0.39-2.49)	0.33
MR, Mendelian randomization; MRE-IVW, multiplicative random effects-inverse variance weighted; WM, weighted median; PA: physical activity.
